# Supplementary material for: The Bateman-Type Soft Tissue Reconstruction around Proximal or Total Humeral Megaprostheses in Patients with Primary Malignant Bone Tumors—Functional Outcome and Endoprosthetic Complications
Source: Cancers (Basel). 2021 Aug 5;13(16):3971. doi: 10.3390/cancers13163971 (PMC8392651; doi:10.3390/cancers13163971)
Supplement: Supplementary file 1 [file cancers-13-03971-s001.zip]

Archive with 1 entries (1 files):
- cancers-1282829-supplementary.mp4
